# Supplementary material for: Suppression of Glucosylceramide Synthase Reverses Drug Resistance in Cancer Cells Harboring Homozygous p53 Mutants
Source: Int J Mol Sci. 2026 Apr 2;27(7):3237. doi: 10.3390/ijms27073237 (PMC13073438; doi:10.3390/ijms27073237)
Supplement: Supplementary file 1 [file ijms-27-03237-s001.zip]

Archive with 1 entries (1 files):
- ijms-4180081-supplementary.pdf
